# Supplementary material for: Modulating the Conductivity of Light-Responsive Ionic Liquid Crystals
Source: Molecules. 2024 Sep 20;29(18):4459. doi: 10.3390/molecules29184459 (PMC11434579; doi:10.3390/molecules29184459)
Supplement: Supplementary file 1 [file molecules-29-04459-s001.zip]

Archive with 1 entries (1 files):
- molecules-3174113-supplementary.pdf
